# Supplementary material for: Effects of the Addition of Starches and Storage Duration on the Chemical Composition, Physicochemical, Rheological, and Sensory Properties of Yoghurt: A Review
Source: Int J Food Sci. 2026 Jun 23;2026:4984917. doi: 10.1155/ijfo/4984917 (PMC13288609; doi:10.1155/ijfo/4984917)
Supplement: Supplementary file 1 — Supporting Information Additional supporting information can be found online in the Supporting Information section. Supporting information of this work provides the computed data obtained from the different articles that were used in order to determine the effects of the addition of starches. Data for the effects of the addition of starches on rheological (2) and sensory properties (1) of yoghurt are found on separate spreadsheets (Rheological parameters, Rheological model, and Sensory evaluation). Data of the chemical composition and physicochemical properties are combined in one spreadsheet (Effect of concentration). Data of the effect of storage duration on characteristics of yoghurt are found in another spreadsheet (Effects of time) or each aspect is found in a separate spreadsheet. These data are also organized depending on the source of starch (Effect Conc. and source and effect time and source spreadsheets), the modification done on starches (Effect Conc. and modification and Effect time and modification spreadsheets), the day of analyses (Effects Conc. and day), and the day of analysis and concentration of starch used (Effect time and concentration). [file IJFO-2026-4984917-s001.xlsx]

## Sheet: Effect of Concentration
Source	Modification	Speed	Concentration (%)	Δ Dry matter (%)	Δ Ash (%)			Δ Protein(%)			Δ Fat(%)			Δ Carbohydrates (%)			Δ Moisture (%)				Δ Syneresis (%)								Δ Apparent Viscosity (%)										Δ Lactobacillus B. & Streptococcus T. (%)				Δ pH(%)
				Day 0	Day 0	Day 5	Day 10	Day 0	Day 5	Day 10	Day 0	Day 5	Day 10	Day 0	Day 5	Day 10	Day 0	Day 5	Day 10	Δ Total Solids (%)	Day 0	Day 3	Day 5	Day 7	Day 10	Day 14	Day 15	Day 21	Day 0	Day 3	Day 5	Day 7	Day 10	Day 14	Day 21	Day 28	LB (%)	ST (%)	Day 0	Day 7	Day 14	Day 21	Day 0	Day3	Day 5	Day 7	Day 10	Day14	Day 15
Maize	Native		0.0125		1.24			-2.24			-0.36																		-7.9								5.42	-21.87
Maize	No precision		No precision					0													-36.39																	0
Cassava								0													-22.38																	0
Taro	Native		0.5		-11.76			12.95			6.87						0												-3.55					5.1		-3.02							3.03					-4.17
			1		-9.46			3.63			5.4						-0.1												1.63					3.79		1.31							5.13					0.69
			1.5		-5.88			-0.6			7.04						-2.7												0.22					4.9		0.13							-1.63					0.23
			2		-11.76			-1.6			7.2						-5.42												1.56					4.15		1.46							5.83					3.01
			2.5		-3.52			8.4			6.87						-0.8												0.5					3.18		0.59							-0.9					-2.78
			3		-8.23			3.64			4.09						-1.1												-0.3					0.71		1.65							6.99					-3.48
Cocoyam																					5.91								5.53										-20.68
Pearl millet	Esterification		0.5																		-13.05								4.78										28.69
			1																		-21.52								48.4										43.49
			1.2																		-45.23								75.8										52.32
			2																		-52.84								93.88										65.56
Cassava	Native																				5.08
	Acetylation																				1.89
																					-7.8
																					-21.8
	Cross-linking																				8.94
																					0.04
																					11.71
Cassava	Gelatinization	2	0.5																		-90.32								37.86
			1																		-76.7								13.8
		3	0.5																		-90.32								179.2
			1																		-76.7								171.2
		4	0.5																		-90.32								34.08
			1																		-76.7								11.17
		8	0.5																		-90.32								31.58
			1																		-76.7								5.26
Taro		2	0.5																		-74.69								18.49
			1																		-73.51								5.79
		3	0.5																		-74.69								163.2
			1																		-73.51								156.8
		4	0.5																		-74.69								15.64
			1																		-73.51								8.94
		8	0.5																		-74.69								10.53
			1																		-73.51								5.26
Waxy maize	oxidation and hydroxypropylation		0.1																		-3.38
			0.5																		-19.43
			1																		-18.78
Yam	Native		2																										2.78
	Acetylation																												13.89
	Hydrolysis																												2.78
	Oxidation																												8.33
Cassava	Native																												13.89
Potato	Native		2					2.3			-3.7			43.91							-24.56								20
	Enzymatically modified							0			-1.6			43.5							-6.14								-3.6
								2.3			-3.7			39.38							-14.91								16.36
								4.6			-3.7			43.91							-35.08								1.81
								2.3			-3.7			23.9							-11.4								-5.45
								2.3			-1.06			24.53							-17.54								-10.9
								2.3			-5.8			24.74							-19.29								0
								4.6			0.5			43.09							-8.77								-10.9
								4.6			-2.1			41.85							-22.8								-16.4
Cassava	Gelatinization		0.1																										3.39
			0.5																										15.06
			1																										50.77
Maize	Native		0.6																										29.97
Sweet potato	Native		0.25																		-2.7																						0.21		1.2		3.6		0.8
			0.5																		-1.13																						-0.6		2.16		5.66		3.02
			0.75																		-64.06																						0.21		13.7		20.56		26.64
			1																		-64.39																						0		14.18		21.34		27.19
No precision	oxidation and hydroxypropylation		0.1																		-2
			0.5																		-11.6
			1																		-10.5
Maize	Native		1					-11.11			-50						-0.6				-42.18						-64.4
Wazy Maize	Cross-linking							-8.33			-50						-9.59				-58.6						-58.8
Cassava	Cross-linking							-11.11			-50						-4.79				-80.46						-75.4
Waxy maize	Cross-linking		0.1																		-41.66	-28.57		-18.18					-52.51	-55.65		-40.69											0.1	-3.35		-2.53		-1.93
			0.15																		-58.33	-50		-46.67					1.93	-5.64		1.16											0.15	-7.29		-2.74		-2.57
			0.2																		-66.67	-60.71		-55.56					40.54	27.42		62.2											0.2	-6.31		-4.43		-2.57
Maize	Modified (No precision)		0.1																																								0.5			3.79		2.3
			0.2																																								0.25			3		1.56
			0.3																																								-0.7			3		1.56
			0.4																																								0.5			2.8		1.82
			0.5																																								0.72			3.71		1.82
Maize	Native							0													-36.39																		0
Cassava								0													-22.38																		0
Enset	Native		1																																								4.96			7.79		5.21
			2																																								5.2			12.2		13.46
			3																																								5.44			13.76		14.28
	Alcoholic alkaline		1																																								6.15			20.25		15.66
			2																																								8.51			15.32		15.93
			3																																								18.2			17.4		18.4
Maize	Native		1																																								5.67			14.28		20.33
			2																																								5.91			8.83		6.59
			3																																								6.38			14.8		15.38
No precision	Cross-linking		1																																								-0.87			1.36		0.91
			2																																								0.21			2.71		2.73
			3																																								0.87			3.62		3.42
			4																																								4.14			7.47		7.29
			5																																								6.11			9.5		9.79
Cassava	Native		1		4.6			1.57						16.7																													6.31
	Enzymatically modified				12.3			6.3						10.34																													0
					10.76			7.61						15.41																													1.12
					9.2			5.77						16.91																													2.02
					10.76			6.82						14.77																													-0.2
					7.69			1.35						9.6																													0.9
					10.76			3.93						10.49																													-0.9
					10.72			4.98						11.99																													2.25
					13.84			6.3						10.71																													1.8
					15.38			4.98						10.92																													1.8
					13.84			3.14						9.42																													-0.4
Potato	Native		1																		4.89			1.45			-1.13
Sweet potato																					-4.47			-11.78			-1.13
Maize																					-2.16			-5.91			-1.13
Chickpea																					2.5			-2.91			-1.13
Turkish Bean																					9.08			-4.41			1.06
Waxy maize	pregelatinization		2	8.3				-2.17																																			-4
Cassava	pregelatinization		0.1																		-0.8			-2.15		-0.97		-3.42											-2.89	-1.44	0	0.49	1.68			0.92		1.88
			0.5																		-12.8			-12.3		-7.62		-5.76											-5.79	-6.83	-0.7	-1.24	1.68			1.39		2.58
			1																		-15.3			-17.18		-17.79		-13.87											-7.05	-6.95	-1.98	-3.98	2.32			2.3		2.82
Maize	Native		0.6																		-14.16			-7.6		-5.2		-6.01											-1.26	-4.08	2.44	4.61	-4.21			0.92		-0.2
Maize	No precision		0.5		-18.64			-2.87			0.4									5.26																							-1.7
			0.75		-20			-13.08			0									5.87																							-0.8
			1		-5.35			-18.32			14.28									19.36																							0.4
No precision	No precision		0.5		-4.76	-7.57	-9.85	-4.72	-7.36	-9.93	0	-4.4	-4.2	8.56	7.91	4.68	-0.73	-0.3	0.17		-25		-27.27		-38.46				55.88		54.54		55.55										-0.8		-1.11		-1.13
Potato	Native		1.5																										8.55			12.51			9.21
Maize																													19.84			27.4			79.15
Waxy maize																													1.93			13.37			95.01
Cassava																													43.44			-16.07			7.55
[truncated: 15 more columns]

## Sheet: Effect Conc. & Source
Source	Modification	Speed	Concentration (%)	Δ Dry matter (%)	Δ Ash (%)			Δ Protein(%)			Δ Fat(%)			Δ Carbohydrates (%)			Δ Moisture (%)				Δ Syneresis (%)								Δ Apparent Viscosity (%)										Δ Lactobacillus B. & Streptococcus T. (%)				Δ pH(%)
				Day 0	Day 0	Day 5	Day 10	Day 0	Day 5	Day 10	Day 0	Day 5	Day 10	Day 0	Day 5	Day 10	Day 0	Day 5	Day 10	Δ Total Solids (%)	Day 0	Day 3	Day 5	Day 7	Day 10	Day 14	Day 15	Day 21	Day 0	Day 3	Day 5	Day 7	Day 10	Day 14	Day 21	Day 28	LB (%)	ST (%)	Day 0	Day 7	Day 14	Day 21	Day 0	Day3	Day 5	Day 7	Day 10	Day14	Day 15
Maize	Modified (No precision)		0.1																																								0.5			3.79		2.3
Waxy maize	Cross-linking		0.1																		-41.66	-28.57		-18.18					-52.51	-55.65		-40.69											0.1	-3.35		-2.53		-1.93
Waxy maize	oxidation and hydroxypropylation		0.1																		-3.38
Waxy maize	Cross-linking		0.15																		-58.33	-50		-46.67					1.93	-5.64		1.16											0.15	-7.29		-2.74		-2.57
Maize	Modified (No precision)		0.2																																								0.25			3		1.56
Waxy maize	Cross-linking		0.2																		-66.67	-60.71		-55.56					40.54	27.42		62.2											0.2	-6.31		-4.43		-2.57
Maize	Modified (No precision)		0.3																																								-0.7			3		1.56
Maize	Modified (No precision)		0.4																																								0.5			2.8		1.82
Maize	Modified (No precision)		0.5																																								0.72			3.71		1.82
Maize	No precision		0.5		-18.64			-2.87			0.4									5.26																							-1.7
Waxy maize	oxidation and hydroxypropylation		0.5																		-19.43
Maize	Native		0.6																										29.97
Maize	Native		0.6																		-14.16			-7.6		-5.2		-6.01											-1.26	-4.08	2.44	4.61	-4.21			0.92		-0.2
Maize	No precision		0.75		-20			-13.08			0									5.87																							-0.8
Maize	Native		1																																								5.67			14.28		20.33
Maize	Native		1																		-2.16			-5.91			-1.13
Maize	Native		1					-11.11			-50						-0.6				-42.18						-64.4
Maize	No precision		1		-5.35			-18.32			14.28									19.36																							0.4
Waxy maize	oxidation and hydroxypropylation		1																		-18.78
Wazy Maize	Cross-linking		1					-8.33			-50						-9.59				-58.6						-58.8
Maize	Native		1.25		1.24			-2.24			-0.36																		-7.9								5.42	-21.87
Maize	Native		1.5																										19.84			27.4			79.15
Waxy maize	Native		1.5																										1.93			13.37			95.01
Maize	Native		2																																								5.91			8.83		6.59
Waxy maize	pregelatinization		2	8.3				-2.17																																			-4
Maize	Native		3																																								6.38			14.8		15.38
Cassava	Gelatinization		0.1																										3.39
Cassava	pregelatinization		0.1																		-0.8			-2.15		-0.97		-3.42											-2.89	-1.44	0	0.49	1.68			0.92		1.88
Cassava	Gelatinization	2	0.5																		-90.32								37.86
Cassava	Gelatinization	3	0.5																		-90.32								179.2
Cassava	Gelatinization	4	0.5																		-90.32								34.08
Cassava	Gelatinization	8	0.5																		-90.32								31.58
Cassava	Gelatinization		0.5																										15.06
Cassava	pregelatinization		0.5																		-12.8			-12.3		-7.62		-5.76											-5.79	-6.83	-0.7	-1.24	1.68			1.39		2.58
Cassava	Gelatinization		1																										50.77
Cassava	pregelatinization		1																		-15.3			-17.18		-17.79		-13.87											-7.05	-6.95	-1.98	-3.98	2.32			2.3		2.82
Cassava	Enzymatically modified		1		12.3			6.3						10.34																													0
Cassava	Enzymatically modified		1		10.76			7.61						15.41																													1.12
Cassava	Enzymatically modified		1		9.2			5.77						16.91																													2.02
Cassava	Enzymatically modified		1		10.76			6.82						14.77																													-0.2
Cassava	Enzymatically modified		1		7.69			1.35						9.6																													0.9
Cassava	Enzymatically modified		1		10.76			3.93						10.49																													-0.9
Cassava	Enzymatically modified		1		10.72			4.98						11.99																													2.25
Cassava	Enzymatically modified		1		13.84			6.3						10.71																													1.8
Cassava	Enzymatically modified		1		15.38			4.98						10.92																													1.8
Cassava	Enzymatically modified		1		13.84			3.14						9.42																													-0.4
Cassava	Cross-linking		1					-11.11			-50						-4.79				-80.46						-75.4
Cassava	Gelatinization	2	1																		-76.7								13.8
Cassava	Gelatinization	3	1																		-76.7								171.2
Cassava	Gelatinization	4	1																		-76.7								11.17
Cassava	Gelatinization	8	1																		-76.7								5.26
Cassava	Native		1		4.6			1.57						16.7																													6.31
Cassava	Native		1.5																										43.44			-16.07			7.55
Cassava	Native		2																										13.89
Potato	Native		1																		4.89			1.45			-1.13
Potato	Native		1.5																										8.55			12.51			9.21
Potato	Enzymatically modified		2					0			-1.6			43.5							-6.14								-3.6
Potato	Enzymatically modified		2					2.3			-3.7			39.38							-14.91								16.36
Potato	Enzymatically modified		2					4.6			-3.7			43.91							-35.08								1.81
Potato	Enzymatically modified		2					2.3			-3.7			23.9							-11.4								-5.45
Potato	Enzymatically modified		2					2.3			-1.06			24.53							-17.54								-10.9
Potato	Enzymatically modified		2					2.3			-5.8			24.74							-19.29								0
Potato	Enzymatically modified		2					4.6			0.5			43.09							-8.77								-10.9
Potato	Enzymatically modified		2					4.6			-2.1			41.85							-22.8								-16.4
Potato	Native		2					2.3			-3.7			43.91							-24.56								20
Sweet potato	Native		0.25																		-2.7																						0.21		1.2		3.6		0.8
Sweet potato	Native		0.5																		-1.13																						-0.6		2.16		5.66		3.02
Sweet potato	Native		0.75																		-64.06																						0.21		13.7		20.56		26.64
Sweet potato	Native		1																		-64.39																						0		14.18		21.34		27.19
Sweet potato	Native		1																		-4.47			-11.78			-1.13
Taro	Native		0.5		-11.76			12.95			6.87						0												-3.55					5.1		-3.02							3.03					-4.17
Taro	Gelatinization	2	0.5																		-74.69								18.49
Taro	Gelatinization	4	0.5																		-74.69								15.64
Taro	Gelatinization	3	0.5																		-74.69								163.2
Taro	Gelatinization	8	0.5																		-74.69								10.53
Taro	Gelatinization	8	1																		-73.51								5.26
Taro	Gelatinization	4	1																		-73.51								8.94
Taro	Native		1		-9.46			3.63			5.4						-0.1												1.63					3.79		1.31							5.13					0.69
Taro	Gelatinization	3	1																		-73.51								156.8
Taro	Gelatinization	2	1																		-73.51								5.79
Taro	Native		1.5		-5.88			-0.6			7.04						-2.7												0.22					4.9		0.13							-1.63					0.23
Taro	Native		2		-11.76			-1.6			7.2						-5.42												1.56					4.15		1.46							5.83					3.01
Taro	Native		2.5		-3.52			8.4			6.87						-0.8												0.5					3.18		0.59							-0.9					-2.78
Taro	Native		3		-8.23			3.64			4.09						-1.1												-0.3					0.71		1.65							6.99					-3.48
Yam	Native		2																										2.78
Yam	Acetylation		2																										13.89
Yam	Hydrolysis		2																										2.78
Yam	Oxidation		2																										8.33
Pearl millet	Esterification		0.5																		-13.05								4.78										28.69
Pearl millet	Esterification		1																		-21.52								48.4										43.49
Pearl millet	Esterification		1.5																		-45.23								75.8										52.32
Pearl millet	Esterification		2																		-52.84								93.88										65.56
Ensete	Native		1																																								4.96			7.79		5.21
Ensete	Alcoholic alkaline		1																																								6.15			20.25		15.66
Ensete	Alcoholic alkaline		2																																								8.51			15.32		15.93
Ensete	Native		2																																								5.2			12.2		13.46
Ensete	Native		3																																								5.44			13.76		14.28
Ensete	Alcoholic alkaline		3																																								18.2			17.4		18.4
Chickpea	Native		1																		2.5			-2.91			-1.13
Turkish Bean	Native		1																		9.08			-4.41			1.06
Maize	Native							0													-36.39																		0
Maize	No precision		No precision					0													-36.39																	0
Cassava	No precision		No precision					0													-22.38																	0
Cassava	Native																				5.08
Cassava	Native							0													-22.38																		0
Cassava	Acetylation																				1.89
Cassava	Acetylation																				-7.8
Cassava	Acetylation																				-21.8
Cassava	Cross-linking																				8.94
Cassava	Cross-linking																				0.04
Cassava	Cross-linking																				11.71
Cocoyam	Native																				5.91								5.53										-20.68
No precision	oxidation and hydroxypropylation		0.1																		-2
No precision	oxidation and hydroxypropylation		0.5																		-11.6
No precision	oxidation and hydroxypropylation		1																		-10.5
No precision	Cross-linking		1																																								-0.87			1.36		0.91
No precision	Cross-linking		2																																								0.21			2.71		2.73
No precision	Cross-linking		3																																								0.87			3.62		3.42
No precision	Cross-linking		4																																								4.14			7.47		7.29
No precision	Cross-linking		5																																								6.11			9.5		9.79
No precision	No precision		0.5		-4.76	-7.57	-9.85	-4.72	-7.36	-9.93	0	-4.4	-4.2	8.56	7.91	4.68	-0.73	-0.3	0.17		-25		-27.27		-38.46				55.88		54.54		55.55										-0.8		-1.11		-1.13
[truncated: 15 more columns]

## Sheet: Effect Conc. & Modification
Source	Group	Modification	Speed	Concentration (%)	Δ Dry matter (%)	Δ Ash (%)			Δ Protein(%)			Δ Fat(%)			Δ Carbohydrates (%)			Δ Moisture (%)				Δ Syneresis (%)								Δ Apparent Viscosity (%)										Δ Lactobacillus B. & Streptococcus T. (%)				Δ pH(%)
					Day 0	Day 0	Day 5	Day 10	Day 0	Day 5	Day 10	Day 0	Day 5	Day 10	Day 0	Day 5	Day 10	Day 0	Day 5	Day 10	Δ Total Solids (%)	Day 0	Day 3	Day 5	Day 7	Day 10	Day 14	Day 15	Day 21	Day 0	Day 3	Day 5	Day 7	Day 10	Day 14	Day 21	Day 28	LB (%)	ST (%)	Day 0	Day 7	Day 14	Day 21	Day 0	Day3	Day 5	Day 7	Day 10	Day14
Sweet potato	Native	Native		0.25																		-2.7																						0.21		1.2		3.6
Sweet potato		Native		0.5																		-1.13																						-0.6		2.16		5.66
Taro		Native		0.5		-11.76			12.95			6.87						0												-3.55					5.1		-3.02							3.03					-4.17
Maize		Native		0.6																										29.97
Maize		Native		0.6																		-14.16			-7.6		-5.2		-6.01											-1.26	-4.08	2.44	4.61	-4.21			0.92		-0.2
Sweet potato		Native		0.75																		-64.06																						0.21		13.7		20.56
Maize		Native		1																																								5.67			14.28		20.33
Cassava		Native		1		4.6			1.57						16.7																													6.31
Maize		Native		1																		-2.16			-5.91			-1.13
Sweet potato		Native		1																		-4.47			-11.78			-1.13
Chickpea		Native		1																		2.5			-2.91			-1.13
Taro		Native		1		-9.46			3.63			5.4						-0.1												1.63					3.79		1.31							5.13					0.69
Ensete		Native		1																																								4.96			7.79		5.21
Turkish Bean		Native		1																		9.08			-4.41			1.06
Sweet potato		Native		1																		-64.39																						0		14.18		21.34
Potato		Native		1																		4.89			1.45			-1.13
Maize		Native		1					-11.11			-50						-0.6				-42.18						-64.4
Maize		Native		1.25		1.24			-2.24			-0.36																		-7.9								5.42	-21.87
Maize		Native		1.5																										19.84			27.4			79.15
Potato		Native		1.5																										8.55			12.51			9.21
Taro		Native		1.5		-5.88			-0.6			7.04						-2.7												0.22					4.9		0.13							-1.63					0.23
Cassava		Native		1.5																										43.44			-16.07			7.55
Waxy maize		Native		1.5																										1.93			13.37			95.01
Cassava		Native		2																										13.89
Ensete		Native		2																																								5.2			12.2		13.46
Potato		Native		2					2.3			-3.7			43.91							-24.56								20
Maize		Native		2																																								5.91			8.83		6.59
Yam		Native		2																										2.78
Taro		Native		2		-11.76			-1.6			7.2						-5.42												1.56					4.15		1.46							5.83					3.01
Taro		Native		2.5		-3.52			8.4			6.87						-0.8												0.5					3.18		0.59							-0.9					-2.78
Taro		Native		3		-8.23			3.64			4.09						-1.1												-0.3					0.71		1.65							6.99					-3.48
Maize		Native		3																																								6.38			14.8		15.38
Ensete		Native		3																																								5.44			13.76		14.28
Waxy maize	Chemical Modification	Cross-linking		0.1																		-41.66	-28.57		-18.18					-52.51	-55.65		-40.69											0.1	-3.35		-2.53		-1.93
No precision		oxidation and hydroxypropylation		0.1																		-2
Waxy maize		oxidation and hydroxypropylation		0.1																		-3.38
Waxy maize		Cross-linking		0.15																		-58.33	-50		-46.67					1.93	-5.64		1.16											0.15	-7.29		-2.74		-2.57
Waxy maize		Cross-linking		0.2																		-66.67	-60.71		-55.56					40.54	27.42		62.2											0.2	-6.31		-4.43		-2.57
Waxy maize		oxidation and hydroxypropylation		0.5																		-19.43
No precision		oxidation and hydroxypropylation		0.5																		-11.6
Pearl millet		Esterification		0.5																		-13.05								4.78										28.69
Waxy maize		oxidation and hydroxypropylation		1																		-18.78
No precision		oxidation and hydroxypropylation		1																		-10.5
No precision		Cross-linking		1																																								-0.87			1.36		0.91
Wazy Maize		Cross-linking		1					-8.33			-50						-9.59				-58.6						-58.8
Pearl millet		Esterification		1																		-21.52								48.4										43.49
Ensete		Alcoholic alkaline		1																																								6.15			20.25		15.66
Cassava		Cross-linking		1					-11.11			-50						-4.79				-80.46						-75.4
Pearl millet		Esterification		1.5																		-45.23								75.8										52.32
Yam		Acetylation		2																										13.89
Yam		Hydrolysis		2																										2.78
Yam		Oxidation		2																										8.33
Ensete		Alcoholic alkaline		2																																								8.51			15.32		15.93
Pearl millet		Esterification		2																		-52.84								93.88										65.56
No precision		Cross-linking		2																																								0.21			2.71		2.73
No precision		Cross-linking		3																																								0.87			3.62		3.42
Ensete		Alcoholic alkaline		3																																								18.2			17.4		18.4
No precision		Cross-linking		4																																								4.14			7.47		7.29
No precision		Cross-linking		5																																								6.11			9.5		9.79
Cassava	Enzymatic Modification	Enzymatically modified		1		12.3			6.3						10.34																													0
Cassava		Enzymatically modified		1		10.76			7.61						15.41																													1.12
Cassava		Enzymatically modified		1		9.2			5.77						16.91																													2.02
Cassava		Enzymatically modified		1		10.76			6.82						14.77																													-0.2
Cassava		Enzymatically modified		1		7.69			1.35						9.6																													0.9
Cassava		Enzymatically modified		1		10.76			3.93						10.49																													-0.9
Cassava		Enzymatically modified		1		10.72			4.98						11.99																													2.25
Cassava		Enzymatically modified		1		13.84			6.3						10.71																													1.8
Cassava		Enzymatically modified		1		15.38			4.98						10.92																													1.8
Cassava		Enzymatically modified		1		13.84			3.14						9.42																													-0.4
Potato		Enzymatically modified		2					0			-1.6			43.5							-6.14								-3.6
Potato		Enzymatically modified		2					2.3			-3.7			39.38							-14.91								16.36
Potato		Enzymatically modified		2					4.6			-3.7			43.91							-35.08								1.81
Potato		Enzymatically modified		2					2.3			-3.7			23.9							-11.4								-5.45
Potato		Enzymatically modified		2					2.3			-1.06			24.53							-17.54								-10.9
Potato		Enzymatically modified		2					2.3			-5.8			24.74							-19.29								0
Potato		Enzymatically modified		2					4.6			0.5			43.09							-8.77								-10.9
Potato		Enzymatically modified		2					4.6			-2.1			41.85							-22.8								-16.4
Cassava	Physical modification	Gelatinization		0.1																										3.39
Cassava		pregelatinization		0.1																		-0.8			-2.15		-0.97		-3.42											-2.89	-1.44	0	0.49	1.68			0.92		1.88
Cassava		Gelatinization	2	0.5																		-90.32								37.86
Cassava		Gelatinization	3	0.5																		-90.32								179.2
Cassava		Gelatinization	4	0.5																		-90.32								34.08
Cassava		Gelatinization	8	0.5																		-90.32								31.58
Cassava		Gelatinization		0.5																										15.06
Cassava		pregelatinization		0.5																		-12.8			-12.3		-7.62		-5.76											-5.79	-6.83	-0.7	-1.24	1.68			1.39		2.58
Taro		Gelatinization	2	0.5																		-74.69								18.49
Taro		Gelatinization	4	0.5																		-74.69								15.64
Taro		Gelatinization	3	0.5																		-74.69								163.2
Taro		Gelatinization	8	0.5																		-74.69								10.53
Cassava		Gelatinization		1																										50.77
Cassava		pregelatinization		1																		-15.3			-17.18		-17.79		-13.87											-7.05	-6.95	-1.98	-3.98	2.32			2.3		2.82
Cassava		Gelatinization	2	1																		-76.7								13.8
Cassava		Gelatinization	3	1																		-76.7								171.2
Cassava		Gelatinization	4	1																		-76.7								11.17
Cassava		Gelatinization	8	1																		-76.7								5.26
Taro		Gelatinization	8	1																		-73.51								5.26
Taro		Gelatinization	4	1																		-73.51								8.94
Taro		Gelatinization	3	1																		-73.51								156.8
Taro		Gelatinization	2	1																		-73.51								5.79
Waxy maize		pregelatinization		2	8.3				-2.17																																			-4
Maize		Modified (No precision)		0.1																																								0.5			3.79		2.3
Maize		Modified (No precision)		0.2																																								0.25			3		1.56
Maize		Modified (No precision)		0.3																																								-0.7			3		1.56
Maize		Modified (No precision)		0.4																																								0.5			2.8		1.82
Maize		Modified (No precision)		0.5																																								0.72			3.71		1.82
Maize		No precision		0.5		-18.64			-2.87			0.4									5.26																							-1.7
Maize		No precision		0.75		-20			-13.08			0									5.87																							-0.8
Maize		No precision		1		-5.35			-18.32			14.28									19.36																							0.4
Maize		Native		No precision					0													-36.39																		0
Maize		No precision		No precision					0													-36.39																	0
Cassava		No precision		No precision					0													-22.38																	0
Cassava		Native		No precision																		5.08
Cassava		Native		No precision					0													-22.38																		0
Cassava		Acetylation		No precision																		1.89
Cassava		Acetylation		No precision																		-7.8
Cassava		Acetylation		No precision																		-21.8
Cassava		Cross-linking		No precision																		8.94
Cassava		Cross-linking		No precision																		0.04
Cassava		Cross-linking		No precision																		11.71
Cocoyam		Native		No precision																		5.91								5.53										-20.68
No precision		No precision		0.5		-4.76	-7.57	-9.85	-4.72	-7.36	-9.93	0	-4.4	-4.2	8.56	7.91	4.68	-0.73	-0.3	0.17		-25		-27.27		-38.46				55.88		54.54		55.55										-0.8		-1.11		-1.13
[truncated: 16 more columns]

## Sheet: Effect Conc. & Day
Source	Modification	Speed	Concentration (%)	Δ Dry matter (%)	Δ Ash (%)			Δ Protein(%)			Δ Fat(%)			Δ Carbohydrates (%)			Δ Moisture (%)				Δ Syneresis (%)								Δ Apparent Viscosity (%)										Δ Lactobacillus B. & Streptococcus T. (%)				Δ pH(%)
				Day 0	Day 0	Day 5	Day 10	Day 0	Day 5	Day 10	Day 0	Day 5	Day 10	Day 0	Day 5	Day 10	Day 0	Day 5	Day 10	Δ Total Solids (%)	Day 0	Day 3	Day 5	Day 7	Day 10	Day 14	Day 15	Day 21	Day 0	Day 3	Day 5	Day 7	Day 10	Day 14	Day 21	Day 28	LB (%)	ST (%)	Day 0	Day 7	Day 14	Day 21	Day 0	Day3	Day 5	Day 7	Day 10	Day14	Day 15
Maize	Modified (No precision)		0.1																																								0.5			3.79		2.3
Waxy maize	Cross-linking		0.1																		-41.66	-28.57		-18.18					-52.51	-55.65		-40.69											0.1	-3.35		-2.53		-1.93
No precision	oxidation and hydroxypropylation		0.1																		-2
Cassava	Gelatinization		0.1																										3.39
Cassava	pregelatinization		0.1																		-0.8			-2.15		-0.97		-3.42											-2.89	-1.44	0	0.49	1.68			0.92		1.88
Waxy maize	oxidation and hydroxypropylation		0.1																		-3.38
Waxy maize	Cross-linking		0.15																		-58.33	-50		-46.67					1.93	-5.64		1.16											0.15	-7.29		-2.74		-2.57
Maize	Modified (No precision)		0.2																																								0.25			3		1.56
Waxy maize	Cross-linking		0.2																		-66.67	-60.71		-55.56					40.54	27.42		62.2											0.2	-6.31		-4.43		-2.57
Sweet potato	Native		0.25																		-2.7																						0.21		1.2		3.6		0.8
Maize	Modified (No precision)		0.3																																								-0.7			3		1.56
Maize	Modified (No precision)		0.4																																								0.5			2.8		1.82
Maize	Modified (No precision)		0.5																																								0.72			3.71		1.82
Cassava	Gelatinization	2	0.5																		-90.32								37.86
Cassava	Gelatinization	3	0.5																		-90.32								179.2
Cassava	Gelatinization	4	0.5																		-90.32								34.08
Cassava	Gelatinization	8	0.5																		-90.32								31.58
Sweet potato	Native		0.5																		-1.13																						-0.6		2.16		5.66		3.02
Cassava	Gelatinization		0.5																										15.06
Taro	Native		0.5		-11.76			12.95			6.87						0												-3.55					5.1		-3.02							3.03					-4.17
Taro	Gelatinization	2	0.5																		-74.69								18.49
No precision	No precision		0.5		-4.76	-7.57	-9.85	-4.72	-7.36	-9.93	0	-4.4	-4.2	8.56	7.91	4.68	-0.73	-0.3	0.17		-25		-27.27		-38.46				55.88		54.54		55.55										-0.8		-1.11		-1.13
Taro	Gelatinization	4	0.5																		-74.69								15.64
Taro	Gelatinization	3	0.5																		-74.69								163.2
Taro	Gelatinization	8	0.5																		-74.69								10.53
Cassava	pregelatinization		0.5																		-12.8			-12.3		-7.62		-5.76											-5.79	-6.83	-0.7	-1.24	1.68			1.39		2.58
No precision	oxidation and hydroxypropylation		0.5																		-11.6
Pearl millet	Esterification		0.5																		-13.05								4.78										28.69
Maize	No precision		0.5		-18.64			-2.87			0.4									5.26																							-1.7
Waxy maize	oxidation and hydroxypropylation		0.5																		-19.43
Maize	Native		0.6																										29.97
Maize	Native		0.6																		-14.16			-7.6		-5.2		-6.01											-1.26	-4.08	2.44	4.61	-4.21			0.92		-0.2
Maize	No precision		0.75		-20			-13.08			0									5.87																							-0.8
Sweet potato	Native		0.75																		-64.06																						0.21		13.7		20.56		26.64
Maize	Native		1																																								5.67			14.28		20.33
Cassava	Gelatinization		1																										50.77
Cassava	pregelatinization		1																		-15.3			-17.18		-17.79		-13.87											-7.05	-6.95	-1.98	-3.98	2.32			2.3		2.82
Cassava	Enzymatically modified		1		12.3			6.3						10.34																													0
Cassava	Enzymatically modified		1		10.76			7.61						15.41																													1.12
Cassava	Enzymatically modified		1		9.2			5.77						16.91																													2.02
Cassava	Enzymatically modified		1		10.76			6.82						14.77																													-0.2
Cassava	Enzymatically modified		1		7.69			1.35						9.6																													0.9
Cassava	Enzymatically modified		1		10.76			3.93						10.49																													-0.9
Cassava	Enzymatically modified		1		10.72			4.98						11.99																													2.25
Cassava	Enzymatically modified		1		13.84			6.3						10.71																													1.8
Cassava	Enzymatically modified		1		15.38			4.98						10.92																													1.8
Cassava	Enzymatically modified		1		13.84			3.14						9.42																													-0.4
Cassava	Cross-linking		1					-11.11			-50						-4.79				-80.46						-75.4
Cassava	Gelatinization	2	1																		-76.7								13.8
No precision	oxidation and hydroxypropylation		1																		-10.5
No precision	Cross-linking		1																																								-0.87			1.36		0.91
Cassava	Gelatinization	3	1																		-76.7								171.2
Cassava	Gelatinization	4	1																		-76.7								11.17
Chickpea	Native		1																		2.5			-2.91			-1.13
Turkish Bean	Native		1																		9.08			-4.41			1.06
Cassava	Gelatinization	8	1																		-76.7								5.26
Sweet potato	Native		1																		-64.39																						0		14.18		21.34		27.19
Sweet potato	Native		1																		-4.47			-11.78			-1.13
Taro	Gelatinization	8	1																		-73.51								5.26
Taro	Gelatinization	4	1																		-73.51								8.94
Taro	Native		1		-9.46			3.63			5.4						-0.1												1.63					3.79		1.31							5.13					0.69
Taro	Gelatinization	3	1																		-73.51								156.8
Taro	Gelatinization	2	1																		-73.51								5.79
Cassava	Native		1		4.6			1.57						16.7																													6.31
Maize	Native		1																		-2.16			-5.91			-1.13
Maize	Native		1					-11.11			-50						-0.6				-42.18						-64.4
Maize	No precision		1		-5.35			-18.32			14.28									19.36																							0.4
Waxy maize	oxidation and hydroxypropylation		1																		-18.78
Potato	Native		1																		4.89			1.45			-1.13
Wazy Maize	Cross-linking		1					-8.33			-50						-9.59				-58.6						-58.8
Maize	Native		1.25		1.24			-2.24			-0.36																		-7.9								5.42	-21.87
Maize	Native		1.5																										19.84			27.4			79.15
Cassava	Native		1.5																										43.44			-16.07			7.55
Pearl millet	Esterification		1.5																		-45.23								75.8										52.32
Taro	Native		1.5		-5.88			-0.6			7.04						-2.7												0.22					4.9		0.13							-1.63					0.23
Potato	Native		1.5																										8.55			12.51			9.21
Waxy maize	Native		1.5																										1.93			13.37			95.01
Maize	Native		2																																								5.91			8.83		6.59
Waxy maize	pregelatinization		2	8.3				-2.17																																			-4
Cassava	Native		2																										13.89
Potato	Enzymatically modified		2					0			-1.6			43.5							-6.14								-3.6
Potato	Enzymatically modified		2					2.3			-3.7			39.38							-14.91								16.36
Potato	Enzymatically modified		2					4.6			-3.7			43.91							-35.08								1.81
Potato	Enzymatically modified		2					2.3			-3.7			23.9							-11.4								-5.45
Potato	Enzymatically modified		2					2.3			-1.06			24.53							-17.54								-10.9
Potato	Enzymatically modified		2					2.3			-5.8			24.74							-19.29								0
Potato	Enzymatically modified		2					4.6			0.5			43.09							-8.77								-10.9
Potato	Enzymatically modified		2					4.6			-2.1			41.85							-22.8								-16.4
Potato	Native		2					2.3			-3.7			43.91							-24.56								20
Taro	Native		2		-11.76			-1.6			7.2						-5.42												1.56					4.15		1.46							5.83					3.01
Yam	Native		2																										2.78
Yam	Acetylation		2																										13.89
Yam	Hydrolysis		2																										2.78
Yam	Oxidation		2																										8.33
Taro	Native		2.5		-3.52			8.4			6.87						-0.8												0.5					3.18		0.59							-0.9					-2.78
Taro	Native		3		-8.23			3.64			4.09						-1.1												-0.3					0.71		1.65							6.99					-3.48
Maize	Native		3																																								6.38			14.8		15.38
Pearl millet	Esterification		1																		-21.52								48.4										43.49
Pearl millet	Esterification		2																		-52.84								93.88										65.56
Ensete	Native		1																																								4.96			7.79		5.21
Ensete	Alcoholic alkaline		1																																								6.15			20.25		15.66
Ensete	Alcoholic alkaline		2																																								8.51			15.32		15.93
Ensete	Native		2																																								5.2			12.2		13.46
No precision	Cross-linking		2																																								0.21			2.71		2.73
Ensete	Native		3																																								5.44			13.76		14.28
Ensete	Alcoholic alkaline		3																																								18.2			17.4		18.4
No precision	Cross-linking		3																																								0.87			3.62		3.42
No precision	Cross-linking		4																																								4.14			7.47		7.29
No precision	Cross-linking		5																																								6.11			9.5		9.79
Maize	Native							0													-36.39																		0
Maize	No precision		No precision					0													-36.39																	0
Cassava	No precision		No precision					0													-22.38																	0
Cassava	Native																				5.08
Cassava	Native							0													-22.38																		0
Cassava	Acetylation																				1.89
Cassava	Acetylation																				-7.8
Cassava	Acetylation																				-21.8
Cassava	Cross-linking																				8.94
Cassava	Cross-linking																				0.04
Cassava	Cross-linking																				11.71
Cocoyam	Native																				5.91								5.53										-20.68
[truncated: 15 more columns]

## Sheet: Effects of Time
Source	Modification	Concentration (%)	Ash	Δ Ash (%)		Protein	Δ Protein(%)		Fat	Δ Fat(%)		Carb.	Δ Carbohydrates (%)		Moist.	Moisture (%)		pH	Δ pH(%)								Acidity	Δ acidity (%)								Acetaldehyde	Δ Acetaldehyde (%)			App. Viscosity	Δ Apparent Viscosity (%)							Syneresis	Δ Syneresis (%)
			Day 0	Day 5	Day 10	Day 0	Day 5	Day 10	Day 0	Day 5	Day 10	Day 0	Day 5	Day 10	Day 0	Day 5	Day 10	Day 0	Day 3	Day 5	Day 7	Day 10	Day14	Day 15	Day 21	Day 28	Day 0	Day 3	Day 5	Day 7	Day 10	Day14	Day 15	Day 21	Day 28	Day 0	Day 7	Day14	Day 21	Day 0	Day 3	Day 5	Day 7	Day 10	Day 14	Day 21	Day 28	Day 0	Day 3
		0																4.14			-4.6		-7.48		-8.21		0.009			13.33		36.67		73.33		8.22	9.6	14.96	11.55
Maize	Modified (No precision)	0.1																4.16			-1.44		-5.76		-8.17		0.0083			8.4		28.9		48.2		8.76	5	16.4	11.18
		0.2																4.15			-1.92		-6.2		-8.67		0.0083			10.8		30.1		55.4		10.5	4.1	10.1	7.8
		0.3																4.11			-0.97		-5.35		-5.84		0.0084			7.1		28.6		54.7		10.76	2.6	10.31	6.97
		0.4																4.16			-2.4		-6.28		-6.97		0.0083			10.8		30.1		55.4		10.76	5.4	12.26	8.45
		0.5																4.17			-1.67		-6.47		-8.15		0.0089			6.7		13.48		44.9		10.63	13.26	21.26	16.08
Waxy maize	Cross-linking	0																5.07	-6.5		-7.88						0.0062	8.06		16.12										2,59 (Pa.s)	-4.24		-33.5					36 mL	-22.2
		0.1																4.9	-5.71		-6.53						0.0065	10.76		20										1,23 (Pa.s)	-10.56		-17.21					21 mL	-4.76
		0.15																4.7	-1.9		-3.19						0.0073	4.1		23.3										2,64 (Pa.s)	-11.36		-34.1					15 mL	-6.67
		0.2																4.75	-4.64		-4.21						0.0075	9.33		20										3,64 (Pa.s)	-13.18		-23.35					12 mL	-8.33
Taro	Native	0																4.29					0.4			3	0.0078					0			14.1					714,45 cP					-3.55		0.14
		0.5																4.42					-6.56			3.17	0.0091					2.19			2.19					689,03cP					5.11		0.7
		1																4.51					-3.76			-2.66	0.0068					0			14.7					726,13cP					-1		-0.1
		1.5																4.22					1.89			-0.71	0.0076					1.3			11.84					716,03cP					0.94		0.05
		2																4.54					-2.2			-8.81	0.0084					11.9			8.33					725,61cP					-1.09		0.04
		2.5																4.25					-1.41			-0.9	0.0082					-3.65			-9.76					718,07cP					-0.98		0.23
		3																4.59					-9.37			-7.62	0.0086					10.47			18.6					712,19cP					2.56		2.12
Sweet potato	Native	0																4.74		-12.23		-17.93		-23.21			0.0075		62.67		133.33		160															0.0615
		0.25																4.75		-11.37		-15.16		-22.74			0.0075		30.67		137.33		152															0.0598
		0.5																4.71		-9.77		-12.74		-20.38			0.0074		28.37		136.48		154.05															0.0608
		0.75																4.75		-0.4		-1.26		-2.95			0.0049		-14.25		4.08		24.48															0.0221
		1																4.74		0.21		-0.4		-2.3			0.0053		-16.98		-1.88		11.32															0.0219
Enset	Native	0																4.23			-8.98		-13.95				0.0066			0		19.7
		1																4.44			-6.53		-13.74				0.0062			11.29		20.97
		2																4.45			-2.92		-7.19				0.0057			10.53		21.05
		3																4.46			-1.79		-6.73				0.0053			9.43		20.75
	Alcoholic alkaline	1																4.49			3.1		-6.2				0.0044			9.1		25
		2																4.59			-3.26		-8.06				0.0042			11.9		28.57
		3																5			-9.6		-13.8				0.0041			7.32		21.95
Maize	Native	1																4.47			-1.56		-2.01				0.0053			12.24		24.48
		2																4.48			-6.47		-13.39				0.0049			15.22		28.26
		3																4.5			-1.78		-6.67				0.0046			11.36		25
No precision	Cross-linking	0																4.58			-3.49		-4.15		-7.42		0.0082			4.87		7.31
		1																4.54			-1.32		-2.42		-2.86		0.0084			1.19		2.38
		2																4.59			-1.08		-1.74		-2.17		0.0081			1.23		2.47
		3																4.62			-0.86		-1.73		-2.16		0.0078			2.56		3.84
		4																4.77			-0.4		-1.25		-1.89		0.0073			1.37		2.74
		5																4.86			-0.4		-0.8		-1.44		0.0064			1.56		3.13
Cassava		0																4.44								-4.27	100,9mmol/g								4.95
	Native	1																4.72								-9.53	100,7mmol/g								1.58
	Enzymatically modified																	4.44								-4.5	111,9mmol/g								-3.48
																		4.49								-5.34	113,8mmol/g								-10.54
																		4.53								-5.55	111,8mmol/g								-6.97
																		4.43								-3.39	112,8mmol/g								-4.34
																		4.48								-5.36	118mmol/g								-8.47
																		4.4								-0.68	100,9mmol/g								0.1
																		4.54								-4.85	111,8mmol/g								-8
																		4.52								-5.31	101mmol/g								5.94
																		4.52								-5.53	100,8mmol/g								4.17
																		4.42								-4.98	116,8mmol/g								10.36
	Native	0																																														0.1431
Potato		1																																														0.1501
Sweet potato																																																0.1367
Maize																																																0.14
Chickpea																																																0.1467
Turkish Bean																																																0.1561
Cassava	pregelatinization	0																4.74			-8.64		-10.12		-13.71		0.0066			10.6		25.75		27.27						1805 mPa.s			-4.93		-60.8	-66.23		0.3756
		0.1																4.82			-9.33		-9.96		-15.15		0.0064			12.5		28.12		31.25						1866,25 mPa.s			-1.43		-60.46	-65.01		0.3676
		0.5																4.83			-9.12		-9.52		-15.73		0.0064			4.68		25		35.93						2077,5 mPa.s			1.8		-6.26	-62.36		0.2476
		1																4.85			-8.66		-9.69		-16.28		0.0062			4.83		27.41		45.16						2721,5 mPa.s			0		-2.63	-58.17		0.225
Maize	Native	0.6																4.54			-3.74		-6.38		-12.99		0.0089			21.34		26.97		26.97						2346mPa.s			-0.38		-35.76	-70.25		0.234
No precision	No precision	0	0.0063	4.76	12.69	0.0402	4.72	12.69	0.0213	6.57	11.26	0.0969	1.65	5.67	0.8353	-0.62	-1	4.5		-0.66		-2.44																		150cP		-16.66		-33.33				2ml/10g
		0.5	0.006	1.67	6.67	0.0383	1.82	6.52	0.0213	1.87	6.57	0.1052	1.04	1.9	0.8292	-0.93	-0.76	4.46		-0.89		-2.69																		340 cP		-19.11		-29.4				1,5ml/10g
		0																									84,3⁰D						26.57															0.128
Maize	Native	1																									85,3⁰D						26.96															0.074
Wazy Maize	Cross-linking																										84,3⁰D						32.14															0.053
Cassava	Cross-linking																										85,7⁰D						25.2															0.025
		0																																						8,77 Pa.s			5.7			-24.51
Potato	Native	1.5																																						9,52 Pa.s			9.55			-24.05
Maize																																								10,51 Pa.s			12.37			12.84
Waxy maize																																								8,94 Pa.s			17.56			44.4
Cassava																																								12,58 Pa.s			-38.15			-43.4
Control	Native	0.1
Potato
Sweet potato
Corn
Chickpea
Turkish Bean
[truncated: 43 more columns]

## Sheet: Effect Time & Source
Source	Modification	Concentration (%)	Ash	Δ Ash (%)		Protein	Δ Protein(%)		Fat	Δ Fat(%)		Carb.	Δ Carbohydrates (%)		Moist.	Moisture (%)		pH	Δ pH(%)								Acidity	Δ acidity (%)								Acetaldehyde	Δ Acetaldehyde (%)			App. Viscosity	Δ Apparent Viscosity (%)							Syneresis (%)	Δ Syneresis (%)
			Day 0	Day 5	Day 10	Day 0	Day 5	Day 10	Day 0	Day 5	Day 10	Day 0	Day 5	Day 10	Day 0	Day 5	Day 10	Day 0	Day 3	Day 5	Day 7	Day 10	Day14	Day 15	Day 21	Day 28	Day 0	Day 3	Day 5	Day 7	Day 10	Day14	Day 15	Day 21	Day 28	Day 0	Day 7	Day14	Day 21	Day 0	Day 3	Day 5	Day 7	Day 10	Day 14	Day 21	Day 28	Day 0	Day 3
No Starch	No Modification	0																5.07	-6.5		-7.88						0.0062	8.06		16.12										2,59 (Pa.s)	-4.24		-33.5					36 mL	-22.2
No Starch	No Modification	0																									84,3⁰D						26.57															0.128
No Starch	No Modification	0																																														0.1431
No Starch	No Modification	0																4.29					0.4			3	0.0078					0			14.1					714,45cP					-3.55		0.14
No Starch	No Modification	0																4.74			-8.64		-10.12		-13.71		0.0066			10.6		25.75		27.27						1805 mPa.s			-4.93		-60.8	-66.23		0.3756
No Starch	No Modification	0																4.74		-12.23		-17.93		-23.21			0.0075		62.67		133.33		160															0.0615
No Starch	No Modification	0	0.0063	4.76	12.69	0.0402	4.72	12.69	0.0213	6.57	11.26	0.0969	1.65	5.67	0.8353	-0.62	-1	4.5		-0.66		-2.44																		150cP		-16.66		-33.33				2ml/10g
No Starch	No Modification	0																4.44								-4.27	100,9mmol/g								4.95
No Starch	No Modification	0																																						8,77 Pa.s			5.7			-24.51
No Starch	No Modification	0																4.58			-3.49		-4.15		-7.42		0.0082			4.87		7.31
No Starch	No Modification	0																4.23			-8.98		-13.95				0.0066			0		19.7
Maize	Modified (No precision)	0.1																4.16			-1.44		-5.76		-8.17		0.0083			8.4		28.9		48.2		8.76	5	16.4	11.18
Waxy maize	Cross-linking	0.1																4.9	-5.71		-6.53						0.0065	10.76		20										1,23 (Pa.s)	-10.56		-17.21					21 mL	-4.76
Waxy maize	Cross-linking	0.15																4.7	-1.9		-3.19						0.0073	4.1		23.3										2,64 (Pa.s)	-11.36		-34.1					15 mL	-6.67
Waxy maize	Cross-linking	0.2																4.75	-4.64		-4.21						0.0075	9.33		20										3,64 (Pa.s)	-13.18		-23.35					12 mL	-8.33
Maize	Modified (No precision)	0.2																4.15			-1.92		-6.2		-8.67		0.0083			10.8		30.1		55.4		10.5	4.1	10.1	7.8
Maize	Modified (No precision)	0.3																4.11			-0.97		-5.35		-5.84		0.0084			7.1		28.6		54.7		10.76	2.6	10.31	6.97
Maize	Modified (No precision)	0.4																4.16			-2.4		-6.28		-6.97		0.0083			10.8		30.1		55.4		10.76	5.4	12.26	8.45
Maize	Modified (No precision)	0.5																4.17			-1.67		-6.47		-8.15		0.0089			6.7		13.48		44.9		10.63	13.26	21.26	16.08
Maize	Native	1																4.47			-1.56		-2.01				0.0053			12.24		24.48
Maize	Native	1																									85,3⁰D						26.96															0.074
Wazy Maize	Cross-linking	1																									84,3⁰D						32.14															0.053
Maize	Native	1																																														0.14
Maize	Native	1.5																																						10,51 Pa.s			12.37			12.84
Waxy maize	Native	1.5																																						8,94 Pa.s			17.56			44.4
Maize	Native	2																4.48			-6.47		-13.39				0.0049			15.22		28.26
Maize	Native	3																4.5			-1.78		-6.67				0.0046			11.36		25
Cassava	pregelatinization	0.1																4.82			-9.33		-9.96		-15.15		0.0064			12.5		28.12		31.25						1866,25 mPa.s			-1.43		-60.46	-65.01		0.3676
Cassava	pregelatinization	0.5																4.83			-9.12		-9.52		-15.73		0.0064			4.68		25		35.93						2077,5 mPa.s			1.8		-6.26	-62.36		0.2476
Cassava	Native	0.6																4.54			-3.74		-6.38		-12.99		0.0089			21.34		26.97		26.97						2346mPa.s			-0.38		-35.76	-70.25		0.234
Cassava	pregelatinization	1																4.85			-8.66		-9.69		-16.28		0.0062			4.83		27.41		45.16						2721,5 mPa.s			0		-2.63	-58.17		0.225
Cassava	Native	1																4.72								-9.53	100,7mmol/g								1.58
Cassava	Enzymatically modified	1																4.44								-4.5	111,9mmol/g								-3.48
Cassava	Enzymatically modified	1																4.49								-5.34	113,8mmol/g								-10.54
Cassava	Enzymatically modified	1																4.53								-5.55	111,8mmol/g								-6.97
Cassava	Enzymatically modified	1																4.43								-3.39	112,8mmol/g								-4.34
Cassava	Enzymatically modified	1																4.48								-5.36	118mmol/g								-8.47
Cassava	Enzymatically modified	1																4.4								-0.68	100,9mmol/g								0.1
Cassava	Enzymatically modified	1																4.54								-4.85	111,8mmol/g								-8
Cassava	Enzymatically modified	1																4.52								-5.31	101mmol/g								5.94
Cassava	Enzymatically modified	1																4.52								-5.53	100,8mmol/g								4.17
Cassava	Enzymatically modified	1																4.42								-4.98	116,8mmol/g								10.36
Cassava	Cross-linking	1																									85,7⁰D						25.2															0.025
Cassava	Native	1.5																																						12,58 Pa.s			-38.15			-43.4
Taro	Native	0.5																4.42					-6.56			3.17	0.0091					2.19			2.19					689,03cP					5.11		0.7
Taro	Native	1																4.51					-3.76			-2.66	0.0068					0			14.7					726,13cP					-1		-0.1
Taro	Native	1.5																4.22					1.89			-0.71	0.0076					1.3			11.84					716,03cP					0.94		0.05
Taro	Native	2																4.54					-2.2			-8.81	0.0084					11.9			8.33					725,61cP					-1.09		0.04
Taro	Native	2.5																4.25					-1.41			-0.9	0.0082					-3.65			-9.76					718,07cP					-0.98		0.23
Taro	Native	3																4.59					-9.37			-7.62	0.0086					10.47			18.6					712,19cP					2.56		2.12
Sweet potato	Native	0.25																4.75		-11.37		-15.16		-22.74			0.0075		30.67		137.33		152															0.0598
Sweet potato	Native	0.5																4.71		-9.77		-12.74		-20.38			0.0074		28.37		136.48		154.05															0.0608
Sweet potato	Native	0.75																4.75		-0.4		-1.26		-2.95			0.0049		-14.25		4.08		24.48															0.0221
Sweet potato	Native	1																4.74		0.21		-0.4		-2.3			0.0053		-16.98		-1.88		11.32															0.0219
Sweet potato	Native	1																																														0.1367
Enset	Native	1																4.44			-6.53		-13.74				0.0062			11.29		20.97
Enset	Alcoholic alkaline	1																4.49			3.1		-6.2				0.0044			9.1		25
Enset	Alcoholic alkaline	2																4.59			-3.26		-8.06				0.0042			11.9		28.57
Enset	Native	2																4.45			-2.92		-7.19				0.0057			10.53		21.05
Enset	Native	3																4.46			-1.79		-6.73				0.0053			9.43		20.75
Enset	Alcoholic alkaline	3																5			-9.6		-13.8				0.0041			7.32		21.95
Potato	Native	1																																														0.1501
Potato	Native	1.5																																						9,52 Pa.s			9.55			-24.05
Chickpea	Native	1																																														0.1467
Turkish Bean	Native	1																																														0.1561
No precision	Cross-linking	1																4.54			-1.32		-2.42		-2.86		0.0084			1.19		2.38
No precision	Cross-linking	2																4.59			-1.08		-1.74		-2.17		0.0081			1.23		2.47
No precision	Cross-linking	3																4.62			-0.86		-1.73		-2.16		0.0078			2.56		3.84
No precision	Cross-linking	4																4.77			-0.4		-1.25		-1.89		0.0073			1.37		2.74
No precision	Cross-linking	5																4.86			-0.4		-0.8		-1.44		0.0064			1.56		3.13
No precision	No precision	0.5	0.006	1.67	6.67	0.0383	1.82	6.52	0.0213	1.87	6.57	0.1052	1.04	1.9	0.8292	-0.93	-0.76	4.46		-0.89		-2.69																		340 cP		-19.11		-29.4				1,5ml/10g
[truncated: 37 more columns]

## Sheet: Effect Time & Modification
Source	Group	Modification	Concentration (%)	Ash	Δ Ash (%)		Protein	Δ Protein(%)		Fat	Δ Fat(%)		Carb.	Δ Carbohydrates (%)		Moist.	Moisture (%)		pH	Δ pH(%)								Acidity	Δ acidity (%)								Acetaldehyde	Δ Acetaldehyde (%)			App. Viscosity	Δ Apparent Viscosity (%)							Syneresis (%)
				Day 0	Day 5	Day 10	Day 0	Day 5	Day 10	Day 0	Day 5	Day 10	Day 0	Day 5	Day 10	Day 0	Day 5	Day 10	Day 0	Day 3	Day 5	Day 7	Day 10	Day14	Day 15	Day 21	Day 28	Day 0	Day 3	Day 5	Day 7	Day 10	Day14	Day 15	Day 21	Day 28	Day 0	Day 7	Day14	Day 21	Day 0	Day 3	Day 5	Day 7	Day 10	Day 14	Day 21	Day 28	Day 0
No Starch	No Modification	No Modification	0																5.07	-6.5		-7.88						0.0062	8.06		16.12										2,59 (Pa.s)	-4.24		-33.5					36 mL
No Starch		No Modification	0																									84,3⁰D						26.57															0.128
No Starch		No Modification	0																																														0.1431
No Starch		No Modification	0																4.29					0.4			3	0.0078					0			14.1					714,45cP					-3.55		0.14
No Starch		No Modification	0																4.74			-8.64		-10.12		-13.71		0.0066			10.6		25.75		27.27						1805 mPa.s			-4.93		-60.8	-66.23		0.3756
No Starch		No Modification	0																4.74		-12.23		-17.93		-23.21			0.0075		62.67		133.33		160															0.0615
No Starch		No Modification	0	0.0063	4.76	12.69	0.0402	4.72	12.69	0.0213	6.57	11.26	0.0969	1.65	5.67	0.8353	-0.62	-1	4.5		-0.66		-2.44																		150cP		-16.66		-33.33				2ml/10g
No Starch		No Modification	0																4.44								-4.27	100,9mmol/g								4.95
No Starch		No Modification	0																																						8,77 Pa.s			5.7			-24.51
No Starch		No Modification	0																4.58			-3.49		-4.15		-7.42		0.0082			4.87		7.31
No Starch		No Modification	0																4.23			-8.98		-13.95				0.0066			0		19.7
Sweet potato	Native	Native	0.25																4.75		-11.37		-15.16		-22.74			0.0075		30.67		137.33		152															0.0598
Sweet potato		Native	0.5																4.71		-9.77		-12.74		-20.38			0.0074		28.37		136.48		154.05															0.0608
Taro		Native	0.5																4.42					-6.56			3.17	0.0091					2.19			2.19					689,03cP					5.11		0.7
Cassava		Native	0.6																4.54			-3.74		-6.38		-12.99		0.0089			21.34		26.97		26.97						2346mPa.s			-0.38		-35.76	-70.25		0.234
Sweet potato		Native	0.75																4.75		-0.4		-1.26		-2.95			0.0049		-14.25		4.08		24.48															0.0221
Maize		Native	1																4.47			-1.56		-2.01				0.0053			12.24		24.48
Cassava		Native	1																4.72								-9.53	100,7mmol/g								1.58
Sweet potato		Native	1																4.74		0.21		-0.4		-2.3			0.0053		-16.98		-1.88		11.32															0.0219
Sweet potato		Native	1																																														0.1367
Enset		Native	1																4.44			-6.53		-13.74				0.0062			11.29		20.97
Potato		Native	1																																														0.1501
Chickpea		Native	1																																														0.1467
Turkish Bean		Native	1																																														0.1561
Maize		Native	1																									85,3⁰D						26.96															0.074
Taro		Native	1																4.51					-3.76			-2.66	0.0068					0			14.7					726,13cP					-1		-0.1
Maize		Native	1																																														0.14
Maize		Native	1.5																																						10,51 Pa.s			12.37			12.84
Waxy maize		Native	1.5																																						8,94 Pa.s			17.56			44.4
Cassava		Native	1.5																																						12,58 Pa.s			-38.15			-43.4
Taro		Native	1.5																4.22					1.89			-0.71	0.0076					1.3			11.84					716,03cP					0.94		0.05
Enset		Native	2																4.45			-2.92		-7.19				0.0057			10.53		21.05
Maize		Native	2																4.48			-6.47		-13.39				0.0049			15.22		28.26
Taro		Native	2																4.54					-2.2			-8.81	0.0084					11.9			8.33					725,61cP					-1.09		0.04
Taro		Native	2.5																4.25					-1.41			-0.9	0.0082					-3.65			-9.76					718,07cP					-0.98		0.23
Taro		Native	3																4.59					-9.37			-7.62	0.0086					10.47			18.6					712,19cP					2.56		2.12
Maize		Native	3																4.5			-1.78		-6.67				0.0046			11.36		25
Enset		Native	3																4.46			-1.79		-6.73				0.0053			9.43		20.75
Potato		Native	1.5																																						9,52 Pa.s			9.55			-24.05
Waxy maize	Chemical modification	Cross-linking	0.1																4.9	-5.71		-6.53						0.0065	10.76		20										1,23 (Pa.s)	-10.56		-17.21					21 mL
Waxy maize		Cross-linking	0.15																4.7	-1.9		-3.19						0.0073	4.1		23.3										2,64 (Pa.s)	-11.36		-34.1					15 mL
Waxy maize		Cross-linking	0.2																4.75	-4.64		-4.21						0.0075	9.33		20										3,64 (Pa.s)	-13.18		-23.35					12 mL
Cassava		Cross-linking	1																									85,7⁰D						25.2															0.025
No precision		Cross-linking	1																4.54			-1.32		-2.42		-2.86		0.0084			1.19		2.38
Wazy Maize		Cross-linking	1																									84,3⁰D						32.14															0.053
Enset		Alcoholic alkaline	1																4.49			3.1		-6.2				0.0044			9.1		25
Enset		Alcoholic alkaline	2																4.59			-3.26		-8.06				0.0042			11.9		28.57
No precision		Cross-linking	2																4.59			-1.08		-1.74		-2.17		0.0081			1.23		2.47
Enset		Alcoholic alkaline	3																5			-9.6		-13.8				0.0041			7.32		21.95
No precision		Cross-linking	3																4.62			-0.86		-1.73		-2.16		0.0078			2.56		3.84
No precision		Cross-linking	4																4.77			-0.4		-1.25		-1.89		0.0073			1.37		2.74
No precision		Cross-linking	5																4.86			-0.4		-0.8		-1.44		0.0064			1.56		3.13
Cassava	Physical modification	pregelatinization	0.1																4.82			-9.33		-9.96		-15.15		0.0064			12.5		28.12		31.25						1866,25 mPa.s			-1.43		-60.46	-65.01		0.3676
Cassava		pregelatinization	0.5																4.83			-9.12		-9.52		-15.73		0.0064			4.68		25		35.93						2077,5 mPa.s			1.8		-6.26	-62.36		0.2476
Cassava		pregelatinization	1																4.85			-8.66		-9.69		-16.28		0.0062			4.83		27.41		45.16						2721,5 mPa.s			0		-2.63	-58.17		0.225
Cassava	Enzymatic modifications	Enzymatically modified	1																4.44								-4.5	111,9mmol/g								-3.48
Cassava		Enzymatically modified	1																4.49								-5.34	113,8mmol/g								-10.54
Cassava		Enzymatically modified	1																4.53								-5.55	111,8mmol/g								-6.97
Cassava		Enzymatically modified	1																4.43								-3.39	112,8mmol/g								-4.34
Cassava		Enzymatically modified	1																4.48								-5.36	118mmol/g								-8.47
Cassava		Enzymatically modified	1																4.4								-0.68	100,9mmol/g								0.1
Cassava		Enzymatically modified	1																4.54								-4.85	111,8mmol/g								-8
Cassava		Enzymatically modified	1																4.52								-5.31	101mmol/g								5.94
Cassava		Enzymatically modified	1																4.52								-5.53	100,8mmol/g								4.17
Cassava		Enzymatically modified	1																4.42								-4.98	116,8mmol/g								10.36
Maize		Modified (No precision)	0.2																4.15			-1.92		-6.2		-8.67		0.0083			10.8		30.1		55.4		10.5	4.1	10.1	7.8
Maize		Modified (No precision)	0.3																4.11			-0.97		-5.35		-5.84		0.0084			7.1		28.6		54.7		10.76	2.6	10.31	6.97
Maize		Modified (No precision)	0.4																4.16			-2.4		-6.28		-6.97		0.0083			10.8		30.1		55.4		10.76	5.4	12.26	8.45
Maize		Modified (No precision)	0.5																4.17			-1.67		-6.47		-8.15		0.0089			6.7		13.48		44.9		10.63	13.26	21.26	16.08
Maize		Modified (No precision)	0.1																4.16			-1.44		-5.76		-8.17		0.0083			8.4		28.9		48.2		8.76	5	16.4	11.18
No precision		No precision	0.5	0.006	1.67	6.67	0.0383	1.82	6.52	0.0213	1.87	6.57	0.1052	1.04	1.9	0.8292	-0.93	-0.76	4.46		-0.89		-2.69																		340 cP		-19.11		-29.4				1,5ml/10g
[truncated: 38 more columns]

## Sheet: Effect Time & Concentration
Source	Modification	Concentration (%)	Ash	Δ Ash (%)		Protein	Δ Protein(%)		Fat	Δ Fat(%)		Carb.	Δ Carbohydrates (%)		Moist.	Moisture (%)		pH	Δ pH(%)								Acidity	Δ acidity (%)								Acetaldehyde	Δ Acetaldehyde (%)			App. Viscosity	Δ Apparent Viscosity (%)							Syneresis (%)	Δ Syneresis (%)
			Day 0	Day 5	Day 10	Day 0	Day 5	Day 10	Day 0	Day 5	Day 10	Day 0	Day 5	Day 10	Day 0	Day 5	Day 10	Day 0	Day 3	Day 5	Day 7	Day 10	Day14	Day 15	Day 21	Day 28	Day 0	Day 3	Day 5	Day 7	Day 10	Day14	Day 15	Day 21	Day 28	Day 0	Day 7	Day14	Day 21	Day 0	Day 3	Day 5	Day 7	Day 10	Day 14	Day 21	Day 28	Day 0	Day 3
No Starch	No Modification	0																5.07	-6.5		-7.88						0.0062	8.06		16.12										2,59 (Pa.s)	-4.24		-33.5					36 mL	-22.2
No Starch	No Modification	0																									84,3⁰D						26.57															0.128
No Starch	No Modification	0																																														0.1431
No Starch	No Modification	0																4.29					0.4			3	0.0078					0			14.1					714,45cP					-3.55		0.14
No Starch	No Modification	0																4.74			-8.64		-10.12		-13.71		0.0066			10.6		25.75		27.27						1805 mPa.s			-4.93		-60.8	-66.23		0.3756
No Starch	No Modification	0																4.74		-12.23		-17.93		-23.21			0.0075		62.67		133.33		160															0.0615
No Starch	No Modification	0	0.0063	4.76	12.69	0.0402	4.72	12.69	0.0213	6.57	11.26	0.0969	1.65	5.67	0.8353	-0.62	-1	4.5		-0.66		-2.44																		150cP		-16.66		-33.33				2ml/10g
No Starch	No Modification	0																4.44								-4.27	100,9mmol/g								4.95
No Starch	No Modification	0																																						8,77 Pa.s			5.7			-24.51
No Starch	No Modification	0																4.58			-3.49		-4.15		-7.42		0.0082			4.87		7.31
No Starch	No Modification	0																4.23			-8.98		-13.95				0.0066			0		19.7
Maize	Modified (No precision)	0.1																4.16			-1.44		-5.76		-8.17		0.0083			8.4		28.9		48.2		8.76	5	16.4	11.18
Cassava	pregelatinization	0.1																4.82			-9.33		-9.96		-15.15		0.0064			12.5		28.12		31.25						1866,25 mPa.s			-1.43		-60.46	-65.01		0.3676
Waxy maize	Cross-linking	0.1																4.9	-5.71		-6.53						0.0065	10.76		20										1,23 (Pa.s)	-10.56		-17.21					21 mL	-4.76
Waxy maize	Cross-linking	0.15																4.7	-1.9		-3.19						0.0073	4.1		23.3										2,64 (Pa.s)	-11.36		-34.1					15 mL	-6.67
Waxy maize	Cross-linking	0.2																4.75	-4.64		-4.21						0.0075	9.33		20										3,64 (Pa.s)	-13.18		-23.35					12 mL	-8.33
Maize	Modified (No precision)	0.2																4.15			-1.92		-6.2		-8.67		0.0083			10.8		30.1		55.4		10.5	4.1	10.1	7.8
Sweet potato	Native	0.25																4.75		-11.37		-15.16		-22.74			0.0075		30.67		137.33		152															0.0598
Maize	Modified (No precision)	0.3																4.11			-0.97		-5.35		-5.84		0.0084			7.1		28.6		54.7		10.76	2.6	10.31	6.97
Maize	Modified (No precision)	0.4																4.16			-2.4		-6.28		-6.97		0.0083			10.8		30.1		55.4		10.76	5.4	12.26	8.45
Maize	Modified (No precision)	0.5																4.17			-1.67		-6.47		-8.15		0.0089			6.7		13.48		44.9		10.63	13.26	21.26	16.08
Taro	Native	0.5																4.42					-6.56			3.17	0.0091					2.19			2.19					689,03cP					5.11		0.7
No precision	No precision	0.5	0.006	1.67	6.67	0.0383	1.82	6.52	0.0213	1.87	6.57	0.1052	1.04	1.9	0.8292	-0.93	-0.76	4.46		-0.89		-2.69																		340 cP		-19.11		-29.4				1,5ml/10g
Sweet potato	Native	0.5																4.71		-9.77		-12.74		-20.38			0.0074		28.37		136.48		154.05															0.0608
Cassava	pregelatinization	0.5																4.83			-9.12		-9.52		-15.73		0.0064			4.68		25		35.93						2077,5 mPa.s			1.8		-6.26	-62.36		0.2476
Cassava	Native	0.6																4.54			-3.74		-6.38		-12.99		0.0089			21.34		26.97		26.97						2346mPa.s			-0.38		-35.76	-70.25		0.234
Sweet potato	Native	0.75																4.75		-0.4		-1.26		-2.95			0.0049		-14.25		4.08		24.48															0.0221
Maize	Native	1																4.47			-1.56		-2.01				0.0053			12.24		24.48
Maize	Native	1																									85,3⁰D						26.96															0.074
Wazy Maize	Cross-linking	1																									84,3⁰D						32.14															0.053
Cassava	pregelatinization	1																4.85			-8.66		-9.69		-16.28		0.0062			4.83		27.41		45.16						2721,5 mPa.s			0		-2.63	-58.17		0.225
Cassava	Native	1																4.72								-9.53	100,7mmol/g								1.58
Cassava	Enzymatically modified	1																4.44								-4.5	111,9mmol/g								-3.48
Cassava	Enzymatically modified	1																4.49								-5.34	113,8mmol/g								-10.54
Cassava	Enzymatically modified	1																4.53								-5.55	111,8mmol/g								-6.97
Taro	Native	1																4.51					-3.76			-2.66	0.0068					0			14.7					726,13cP					-1		-0.1
Cassava	Enzymatically modified	1																4.43								-3.39	112,8mmol/g								-4.34
Cassava	Enzymatically modified	1																4.48								-5.36	118mmol/g								-8.47
Cassava	Enzymatically modified	1																4.4								-0.68	100,9mmol/g								0.1
Cassava	Enzymatically modified	1																4.54								-4.85	111,8mmol/g								-8
Cassava	Enzymatically modified	1																4.52								-5.31	101mmol/g								5.94
Cassava	Enzymatically modified	1																4.52								-5.53	100,8mmol/g								4.17
Cassava	Enzymatically modified	1																4.42								-4.98	116,8mmol/g								10.36
Sweet potato	Native	1																4.74		0.21		-0.4		-2.3			0.0053		-16.98		-1.88		11.32															0.0219
Sweet potato	Native	1																																														0.1367
Enset	Native	1																4.44			-6.53		-13.74				0.0062			11.29		20.97
Enset	Alcoholic alkaline	1																4.49			3.1		-6.2				0.0044			9.1		25
Cassava	Cross-linking	1																									85,7⁰D						25.2															0.025
Chickpea	Native	1																																														0.1467
Turkish Bean	Native	1																																														0.1561
No precision	Cross-linking	1																4.54			-1.32		-2.42		-2.86		0.0084			1.19		2.38
Potato	Native	1																																														0.1501
Maize	Native	1																																														0.14
Maize	Native	1.5																																						10,51 Pa.s			12.37			12.84
Cassava	Native	1.5																																						12,58 Pa.s			-38.15			-43.4
Potato	Native	1.5																																						9,52 Pa.s			9.55			-24.05
Taro	Native	1.5																4.22					1.89			-0.71	0.0076					1.3			11.84					716,03cP					0.94		0.05
Waxy maize	Native	1.5																																						8,94 Pa.s			17.56			44.4
Taro	Native	2																4.54					-2.2			-8.81	0.0084					11.9			8.33					725,61cP					-1.09		0.04
Enset	Alcoholic alkaline	2																4.59			-3.26		-8.06				0.0042			11.9		28.57
Enset	Native	2																4.45			-2.92		-7.19				0.0057			10.53		21.05
No precision	Cross-linking	2																4.59			-1.08		-1.74		-2.17		0.0081			1.23		2.47
Maize	Native	2																4.48			-6.47		-13.39				0.0049			15.22		28.26
Taro	Native	2.5																4.25					-1.41			-0.9	0.0082					-3.65			-9.76					718,07cP					-0.98		0.23
Maize	Native	3																4.5			-1.78		-6.67				0.0046			11.36		25
Taro	Native	3																4.59					-9.37			-7.62	0.0086					10.47			18.6					712,19cP					2.56		2.12
Enset	Native	3																4.46			-1.79		-6.73				0.0053			9.43		20.75
Enset	Alcoholic alkaline	3																5			-9.6		-13.8				0.0041			7.32		21.95
No precision	Cross-linking	3																4.62			-0.86		-1.73		-2.16		0.0078			2.56		3.84
No precision	Cross-linking	4																4.77			-0.4		-1.25		-1.89		0.0073			1.37		2.74
No precision	Cross-linking	5																4.86			-0.4		-0.8		-1.44		0.0064			1.56		3.13
[truncated: 37 more columns]

## Sheet: Sensory Evaluation
Source	Modification	Concentration (%)	Δ Odour/Smell (%)				Δ Colour/Appearance (%)							Δ Viscosity/Thickness (%)	Δ Firmness (%)			Δ Oral Firmness (%)	Δ Cuttability (%)	Δ Spoon Cohesiveness (%)	Δ Oral Cohesiveness (%)	Δ Mouth Thinning (%)	Δ Mouth Coating (%)	Δ Smoothness (%)			Δ Wheying-off/Syneresis(%)			Δ Ropiness (%)	Δ Acidity/Sourness (%)	Δ Texture (%)						Δ Creaminess (%)	Δ Consistency (%)	Δ Aroma (%)				Δ Taste (%)				Δ Mouthfeel (%)
			Day 0	Day 7	Day 14	Day 21	Day 0	Day 3	Day 5	Day 7	Day 10	Day 14	Day 21	Day 0	Day 0	Day 3	Day 7							Day 0	Day 3	Day 7	Day 0	Day 3	Day 7	Day 0	Day 0	Day 0	Day 5	Day 7	Day 10	Day 14	Day 21	Day 0	Day 0	Day 0	Day 7	Day 14	Day 21	Day 0	Day 7	Day 14	Day 21	Day 0	Day 7
Maize	Native	1.25	-1.77				-2																																-1.88					-8.67
Yam	Native	0.5																													4.29								-6					12.5				6.38
		0.5																													-2.56								-12					22.5				-4.25
		1																													2.56								3.77					-17.5				6.38
		1																													4.29								1.88					52.5				-4.25
		1																													-7.69								-12					0				-19.14
		1.5																													17.95								3.77					60				14.89
		1.5																													8.21								5.66					37.5				8.51
		2																													4.29								11.32					37.5				2.12
		3																													15.38								3.77					7.5				6.38
Potato	Native	0.1												18.52																		21.53						-3.33
Sweet potato														20.37																		23.87						-1.59
Maize														24.07																		19.96						-6.19
Chickpea														18.52																		21.92						-2.86
Turkish Bean														18.52																		21.92						-2.54
No Precision	Oxidation and hydroxypropylation	0.1												126.3																103.1								107.69										21.88
		0.5												105.26																50								103.64										12.5
		1												236.84																18.75								142.3										40.62
Yam	Native	2					-15.19							2.78																																		-12.5
	Acetylation						-11.39							13.89																																		0
	Hydrolysis						-15.19							2.78																																		-6.25
	Oxidation						-1.27							8.33																																		-5
Cassava	Native						-20.25							13.89																																		-10
Waxy maize	Cross-linking	0.1					0	0		0					-12.5	-6.25	-11.76							-12.5	-12.5	-22.22	0	7.14	0
		0.15					-11.11	-12.5		-12.5					0	0	-11.76							0	0	-11.11	-6.25	0	0
		0.2					-11.11	0		-12.5					6.25	6.25	5.88							-2.5	-25	-33.33	0	14.29	7.14
Maize	Native						16																									76.09												14.08
Cassava							25																									63.04												7.04
Cassava	Native	1	-43.47				-100																									-55.22												42.85
	Enzymatically modified		-13.04				0																									4.48												57.5
			-13.04				0																									19.4												82.5
			0				0																									-5.9												42.5
			30				0																									9.52												100
			-13.04				0																									14.92												117.5
			-26.08				0																									0												67.5
			-26.08				0																									0												100
			-26.08				0																									14.92												57.5
			17.39				0																									14.92												92.5
			17.39				0																									29.85												107.5
Potato	Native	2	0
	Enzymatically modified		-33.33
			0
			0
			-33.33
			0
			-33.33
			-33.33
			0
Potato	Native	1					20							22.18																		26.92						26.41										29.94
Sweet potato							8.81							20.33																		23.08						22.64										25.59
Maize							3.37							11.09																		19.23						17.17										23.59
Chickpea							14.4							25.74																		25						20.94										25.4
Turkish Bean							16.32							22																		23.07						22.8										23.59
Cassava	pregelatinization	0.1	22.11	6.83	1.91		-1.87			3.62		7.49																																0.8	-4.67	-4.09		3.06	-5.88
		0.5	4.73	8.78	3.97		1.74			2.2		6.5																																-7.22	-4.12	-4.09		12.25	3.33
		1	9.47	1.02	-5.88		3.48			3.2		4.66																																-7.22	-5.08	-9.09		10.26	12.79
Maize	Native	0.6	6.31	2.19	1.02		-2.67			-1.95		2.82																																-2.67	0	-1.96		8.26	7.79
Pearl Millet	Esterification	0.5					5.05																								22.36	10.26
		1					3.03																								18.42	16.07
		1.5					1.01																								19.73	27.67
		2					2.02																								17.1	24.55
Maize	No precision	0.5					-60.5																																-40					-55.8
		0.75					-55.81																																-51.11					-62.79
		1					-44.18																																-46.66					-55.8
No precision	oxidation and hydroxypropylation	0.1												126.3																103.12								107.7										21.87
		0.5												105.26																50								103.8										12.5
		1												236.84																18.75								142.3										40.6
No Precision	No precision	0.5					1.38		0.7		1.4																					0.77	0.77		1
No Precision	No precision	2.79												143.7	170.1			189.3	893.9	89.7	287.5	17.3	9				-62.8
		3.72												166.8	251.4			204.1	1200	98.6	300	1.54	9				-84.42
		3.72												179.7	318			224.2	1509	108.2	367.7	1.97	-6.08				-61.95
		3.72												174.5	272.2			200	1366.7	140.5	355.9	-5.4	-4.4				-76.65
		4.65												171.65	347.2			280.4	1624	101.4	441.4	-4.78	31.87				-82.4
No precision	Cross-linking	1					0.2			20.4		11.9	17.8																			12.55		14.03		18.72	31.53			-9.36	-3.8	13.09	26.3	-0.7	-2.8	4.16	18
		2					7.7			31.8		30.21	24.67																			32.4		40.55		59.69	79.82			-9.84	-5.38	15.31	34.2	-8.02	-15.2	-1.3	19.4
		3					13.7			36.39		38.09	43.39																			31.93		48.87		64.09	83.23			-10.8	-13.91	12.7	26.55	-8.63	-16.84	-8.73	25.47
		4					13.3			22.46		32.41	35.46																			32.55		48.18		66.96	84.94			-13.44	-15.09	2.02	22.2	-11.92	-23.62	-13.31	0.2
		5					9.16			14.08		30.2	39.6																			33.48		48.35		68.5	61.64			-14.6	-18.11	1.6	19.85	-13.5	-27.36	-18.3	-4
[truncated: 13 more columns]

## Sheet: Rheological Model
Source	Modification	Concentration (%)	Power Law Model						Herschel-Bulkley									Casson		References
			Δ Consistency Index (K)			Δ Flow Behaviour index (n)			Δ Consistency Index (K)			Δ Flow Behaviour index (n)			Δ Yield Stress (σ)			Δ Consistency Index (K)	Δ Yield Stress (σ)
			Day 0	Day 7	Day 15	Day 0	Day 7	Day 15	Day 0	Day 7	Day 15	Day 0	Day 7	Day 15	Day 0	Day 7	Day 15	Day 0	Day 0
Potato	Native	0.1	11.02	35.16	44.59	-35.43	17.74	-6.46												Saleh et al.,2020a
Sweet potato			11.02	37.16	-47.1	-2.89	32.26	7.82
Maize			11.02	70.07	5.3	-17.85	-9.67	18.71
Chickpea			11.29	-4.98	-31.21	15.48	22.58	3.4
Turkish Bean			13.12	-32.42	-78.55	2.3	57.42	81.97
Cassava	Native								34.89			20			31.38					Mutahi & Miura (2020)
	Acetylation								47.91			16.67			63.83
									38.04			13.33			21.04
									99.53			10			76.17
	Cross-linking								4.71			26.67			-16.77
									-12.9			16.17			-31.53
									-29.2			-13.33			-35.99
Cassava	Gelatinization	0.5	96.37			15														Ualema et al.,2024
		1	74.55			15
Taro		0.5	78.18			15
		1	65.45			15
No precision	Oxidation and hydroxypropylation	0.1							518.5			-18.39			52.94					Ares et al.,2007
		0.5							474.07			-19.54			111.76
		1							629.63			-24.13			270.59
Potato	Native	1	21.05	45.16	36.36	-10.5	52.17	6.25												Saleh et al.,2020b
Sweet potato			23.68	77.4	9	0	72.7	15.6
Maize			44.7	70.96	0	-15.78	39.1	3.12
Chickpea			121	38.7	27.27	-50	34.78	-65.6
Turkish Bean			-34.21	16.12	-12.12	0	65.2	0
Pearl Millet	Esterification	0.5	26.03			-6.67			17.61			-10.42			18.9			11.11	26.03	Sharma et al.,2018
		1	28.73			-25.64			79.27			-16.67			66.2			27.77	34.5
		1.5	77.64			-26.15			154.9			-20.8			77.61			22.22	80.7
		2	77.19			-10.76			232.6			-18.75			101.1			38.89	79.61
No precision	oxidation and hydroxypropylation	0.1							518.5			-18.39			52.94					Gonçalvez et al., 2009
		0.5							474.07			-19.54			111.76
		1							629.6			-24.13			270.5
No precision	Cross-linking	0.5							8.2			-0.7			149.6					Cui et al.,2014
		1							15.86			-1.6			219.2
		1.5							27.58			-2.6			-49.75

[truncated: 1 more sheets: Rheological parameters]
